# Supplementary material for: Alterations in KIDINS220/ARMS Expression Impact Sensory Processing and Social Behavior in Adult Mice
Source: Int J Mol Sci. 2024 Feb 16;25(4):2334. doi: 10.3390/ijms25042334 (PMC10889203; doi:10.3390/ijms25042334)
Supplement: Supplementary file 1 [file ijms-25-02334-s001.zip]

Archive with 1 entries (1 files):
- ijms-2853962-supplementary.pdf
